# Supplementary material for: Impact of high- versus low-dose neuromuscular blocking agent administration on unplanned 30-day readmission rates in retroperitoneal laparoscopic surgery
Source: PLoS One. 2018 May 23;13(5):e0197036. doi: 10.1371/journal.pone.0197036 (PMC5965817; doi:10.1371/journal.pone.0197036)
Supplement: S1 File — (XLSX) [file pone.0197036.s001.xlsx]

## Sheet: Table 1
High dose ROCURONIUM_age	High dose ROCURONIUM_sex	High dose ROCURONIUM_ASA	High dose ROCURONIUM_surgery	High dose ROCURONIUM_unplanned radmission					Low dose ROCURONIUM_age	Low dose ROCURONIUM_sex	Low dose ROCURONIUM_ASA	Low dose ROCURONIUM_surgery	Low dose ROCURONIUM_unplanned readmission
20	0	1	4	0					22	0	1	4	0
22	0	2	4	0					25	0	2	4	0
26	0	1	2	0					29	0	1	2	0
28	0	1	4	0			surgery type =		32	0	2	4	0
32	0	2	1	0		1	nephrectomy		36	0	2	1	0
39	0	2	1	0		2	lymphe node resection		37	0	1	1	0
41	0	1	1	0		3	prostatectomy		38	0	1	1	0
41	0	2	1	0		4	pyelumplasty		38	0	2	1	0
42	0	2	1	0					45	0	1	1	0
45	0	1	4	0					46	0	2	4	0
47	0	3	1	0					47	0	3	1	0
47	0	2	4	0					50	0	2	4	0
49	0	1	1	0					52	0	2	1	0
51	0	2	1	0					53	0	2	1	0
51	0	3	1	0					54	0	3	1	0
52	0	2	1	0					55	0	2	1	0
53	0	1	1	0					56	0	1	1	0
53	0	2	3	0					56	0	2	3	0
53	0	1	1	0					57	0	2	1	0
54	0	1	1	1					58	0	1	1	0
60	0	2	1	0					63	0	2	1	0
60	0	2	1	0					64	0	2	1	1
65	0	2	2	0					66	0	2	2	0
68	0	2	1	0					68	0	1	1	0
68	0	2	2	0					68	0	2	2	0
68	0	2	2	0					68	0	2	2	0
70	0	3	2	0					68	0	3	2	0
72	0	2	1	0					70	0	3	1	0
72	0	1	1	0					73	0	1	1	0
78	0	2	1	0					74	0	2	1	0
79	0	3	1	0					79	0	3	1	0
81	0	2	1	0					79	0	2	1	0
18	1	1	4	0					18	1	1	4	0
26	1	1	1	0					25	1	1	1	0
26	1	2	4	0					25	1	1	4	0
27	1	2	2	1					28	1	2	2	0
30	1	2	1	0					29	1	2	1	0
33	1	1	1	0					31	1	1	1	0
35	1	2	2	0					32	1	1	2	0
38	1	2	4	0					33	1	1	4	0
41	1	2	1	0					34	1	1	1	0
41	1	1	4	0					38	1	1	4	0
43	1	1	4	0					39	1	2	4	0
47	1	2	1	0					43	1	1	1	1
50	1	2	1	0					46	1	2	1	0
50	1	1	1	0					47	1	1	1	1
51	1	1	1	0					47	1	1	1	0
54	1	1	1	0					50	1	1	1	0
55	1	1	2	0					51	1	1	2	0
56	1	1	3	0					52	1	2	3	0
56	1	1	1	1					52	1	1	1	0
56	1	1	1	0					52	1	1	1	0
56	1	2	1	0					53	1	1	1	0
58	1	2	1	0					54	1	1	1	1
58	1	2	2	0					54	1	1	2	0
58	1	1	1	0					55	1	1	1	0
58	1	1	3	0					55	1	2	3	0
58	1	1	1	0					55	1	2	1	0
58	1	2	2	0					56	1	2	2	0
59	1	2	2	0					57	1	2	2	0
59	1	2	3	0					58	1	1	3	0
59	1	1	1	0					59	1	2	1	0
60	1	2	3	0					60	1	2	3	0
61	1	2	1	0					60	1	1	1	0
61	1	2	4	0					60	1	3	4	0
62	1	2	1	0					60	1	3	1	0
62	1	1	3	0					61	1	2	3	1
62	1	1	3	0					61	1	2	3	0
62	1	1	2	0					61	1	2	2	0
62	1	2	4	0					61	1	2	4	0
63	1	1	3	0					61	1	2	3	0
63	1	1	2	0					62	1	2	2	1
64	1	2	3	0					62	1	1	3	0
64	1	2	3	0					62	1	1	3	0
64	1	2	2	0					62	1	2	2	0
64	1	3	1	0					62	1	3	1	0
65	1	2	3	0					62	1	1	3	0
65	1	1	3	0					62	1	2	3	0
65	1	2	3	0					63	1	2	3	0
65	1	2	1	0					63	1	2	1	1
65	1	2	2	0					63	1	2	2	0
66	1	2	2	0					63	1	1	2	0
66	1	1	2	0					63	1	1	2	1
66	1	1	2	0					63	1	2	2	1
66	1	1	2	0					64	1	1	2	0
66	1	2	3	1					64	1	2	3	0
67	1	2	2	0					64	1	2	2	0
67	1	2	3	0					64	1	2	3	0
68	1	1	1	0					64	1	2	1	0
68	1	2	4	0					65	1	1	4	0
68	1	2	1	0					65	1	1	1	1
68	1	2	3	0					66	1	2	3	0
68	1	2	3	0					66	1	2	3	0
68	1	1	3	0					66	1	2	3	0
68	1	1	3	0					66	1	2	3	0
68	1	3	4	0					67	1	2	4	0
69	1	2	2	1					67	1	2	2	0
69	1	2	2	0					67	1	2	2	0
69	1	2	1	0					67	1	2	1	0
69	1	2	3	0					68	1	2	3	0
69	1	2	2	0					68	1	2	2	0
70	1	2	3	0					68	1	1	3	1
70	1	1	2	0					68	1	2	2	0
70	1	1	2	0					68	1	2	2	0
70	1	2	2	0					69	1	2	2	1
70	1	2	2	0					69	1	2	2	0
70	1	2	1	0					69	1	2	1	0
70	1	2	2	0					69	1	2	2	0
71	1	2	2	0					69	1	2	2	0
72	1	2	3	0					69	1	2	3	0
72	1	2	1	0					70	1	2	1	0
72	1	2	1	0					72	1	2	1	0
72	1	2	2	0					72	1	2	2	0
72	1	2	2	0					72	1	2	2	1
73	1	2	2	0					72	1	2	2	0
73	1	2	3	0					73	1	2	3	0
74	1	2	2	0					73	1	2	2	0
74	1	1	1	0					73	1	2	1	0
74	1	3	3	0					74	1	2	3	0
75	1	1	2	0					74	1	2	2	0
76	1	3	1	0					74	1	2	1	0
77	1	1	2	0					74	1	1	2	0
78	1	1	1	0					75	1	2	1	0
78	1	2	2	0					75	1	1	2	1
79	1	2	1	0					76	1	2	1	0
79	1	2	1	0					76	1	2	1	0
80	1	2	1	0					77	1	2	1	0
81	1	2	1	0					79	1	2	1	0
83	1	2	1	0					81	1	2	1	0
84	1	2	1	0					81	1	2	1	0

## Sheet: Table 2
Hig-dose ROCURONIUM Sugammadex	High dose ROCURONIUM_neostigmine	High dose ROCURONIUM_atropine	High dose ROCURONIUM_sufentanil	High dose ROCURONIUM_rocuronium	High dose ROCURONIUM_remifentanil	High dose ROCURONIUM_propofol				Low dose ROCURONIUM_Sugammadex	Low dose ROCURONIUM_Neostigmine	Low dose ROCURONIUM_Atropine	Low dose ROCURONIUM_sufentanil	Low dose ROCURONIUM_rocuronium	Low dose ROCURONIUM_remifentanil	Low dose ROCURONIUM_propofol
100	0	0	0.28	124.6	0.04	0.03				100	0.5	0.5	0.24	30	0.06	0.06
100	0	0	0.47	134.2	0.09	0.04				150	1	0.5	0.43	30	0.08	0.06
150	0	0	0.49	142.2	0.09	0.04				150	1	0.5	0.49	30	0.1	0.06
150	0	0	0.55	147.2	0.1	0.04		Sugammadex in mg		200	1	0.5	0.5	30	0.1	0.06
160	0	0	0.61	147.3	0.1	0.04		Neostigmine in mg		200	1	0.5	0.53	30	0.1	0.06
200	0	0	0.63	148.2	0.1	0.05		Atropine in mg		200	1	0.5	0.53	30	0.1	0.07
200	0	0	0.68	151.8	0.1	0.05		Sufentanil in mug/kg		200	1	0.5	0.54	30	0.1	0.07
200	0	0	0.7	153.4	0.11	0.05		Rocuronium in mg		200	1	0.5	0.57	30	0.1	0.07
200	0	0	0.74	155.4	0.11	0.05		Remifentanil in mug/kg/min		200	1	0.5	0.59	30	0.1	0.07
200	0	0	0.74	156.4	0.11	0.05		Propofol in mg/kg/min		200	1	0.5	0.61	30	0.1	0.07
200	0	0	0.77	156.8	0.11	0.05				200	1	0.5	0.61	30	0.1	0.08
200	0	0	0.77	156.8	0.11	0.06				200	1	0.5	0.65	30	0.11	0.08
200	0	0	0.77	157	0.11	0.06		0 = Not given		200	1	0.5	0.66	30	0.11	0.08
200	0	0	0.85	157.8	0.11	0.06				200	1	0.5	0.66	30	0.11	0.08
200	0	0	0.91	157.8	0.13	0.06				200	1	0.5	0.67	30	0.12	0.09
200	0	0	0.97	159.8	0.13	0.06				200	1	0.5	0.71	30	0.12	0.09
200	0	0	0.98	159.8	0.13	0.06				200	1	0.5	0.75	30	0.13	0.09
200	0	0	1	161	0.14	0.06				200	2	0.5	0.79	30	0.13	0.09
200	0	0	1	161.4	0.14	0.07				200	2	0.5	0.81	30	0.13	0.09
200	0	0	1	163	0.14	0.07				200	2	1	0.89	30	0.13	0.09
200	0	0	1	164	0.14	0.07				200	2	1	0.91	30	0.14	0.09
200	0	0	1.01	164.8	0.14	0.07				200	2	1	0.95	35	0.14	0.09
200	0	0	1.02	166	0.14	0.07				200	2	1	0.95	35	0.14	0.09
200	0	0	1.03	166.4	0.14	0.07				200	2	1	0.95	35	0.14	0.09
200	0	0	1.03	168.4	0.14	0.08				200	2	1	0.97	35	0.15	0.09
200	0	0	1.05	170	0.14	0.08				200	3	1	0.99	35	0.15	0.09
200	0	0	1.05	170.4	0.14	0.08				200	0	0	0.99	35	0.16	0.1
200	0	0	1.08	173	0.15	0.08				200	0	0	1	35	0.17	0.1
200	0	0	1.08	173.5	0.15	0.08				200	0	0	1	35	0.17	0.1
200	0	0	1.09	173.8	0.15	0.08				200	0	0	1.01	35	0.18	0.1
200	0	0	1.1	175	0.15	0.09				200	0	0	1.02	35	0.2	0.1
200	0	0	1.11	176	0.15	0.09				200	0	0	1.02	35	0.2	0.1
200	0	0	1.11	180	0.16	0.09				200	0	0	1.02	35	0.22	0.1
200	0	0	1.12	180	0.16	0.09				200	0	0	1.03	35		0.1
200	0	0	1.14	180.2	0.16	0.09				200	0	0	1.06	35		0.1
200	0	0	1.15	181.2	0.16	0.09				200	0	0	1.07	35		0.1
200	0	0	1.15	181.4	0.16	0.09				200	0	0	1.07	35		0.1
200	0	0	1.18	182	0.17	0.09				200	0	0	1.09	35		0.1
200	0	0	1.18	182.2	0.17	0.09				200	0	0	1.09	35		0.1
200	0	0	1.2	183.5	0.17	0.09				250	0	0	1.09	35		0.1
200	0	0	1.2	183.6	0.17	0.09				320	0	0	1.1	35		0.1
200	0	0	1.2	185.6	0.17	0.09				360	0	0	1.11	35		0.1
200	0	0	1.22	186	0.18	0.1				400	0	0	1.12	35		0.11
200	0	0	1.22	186.4	0.18	0.1				400	0	0	1.12	35		0.11
200	0	0	1.23	187.8	0.18	0.1					0	0	1.13	35		0.11
200	0	0	1.25	188	0.18	0.1					0	0	1.13	35		0.11
200	0	0	1.25	188	0.18	0.1					0	0	1.13	35		0.11
200	0	0	1.25	188.6	0.18	0.1					0	0	1.14	35		0.11
200	0	0	1.25	188.6	0.19	0.1					0	0	1.16	35		0.11
200	0	0	1.26	188.8	0.19	0.1					0	0	1.16	35		0.11
200	0	0	1.29	189.8	0.19	0.1					0	0	1.17	35		0.11
200	0	0	1.32	190.2	0.2	0.1					0	0	1.19	35		0.11
200	0	0	1.32	192.2	0.2	0.1					0	0	1.19	35		0.11
200	0	0	1.33	195.2	0.2	0.1					0	0	1.19	35		0.11
200	0	0	1.46	197.3	0.2	0.11					0	0	1.19	35		0.11
200	0	0	1.46	200.8	0.2	0.11					0	0	1.2	35		0.11
200	0	0	1.49	201	0.2	0.11					0	0	1.22	35		0.11
200	0	0	1.49	204.3	0.21	0.11					0	0	1.23	35		0.11
200	0	0	1.58	204.8	0.21	0.11					0	0	1.24	35		0.11
200	0	0	1.59	204.8	0.21	0.11					0	0	1.25	35		0.11
200	0	0	1.72	205.2	0.22	0.11					0	0	1.27	35		0.11
200	0	0	1.74	207.4	0.22	0.11					0	0	1.27	35		0.11
200	0	0	1.81	207.6	0.22	0.11					0	0	1.28	35		0.11
200	0	0	1.81	208.6	0.22	0.11					0	0	1.3	35		0.11
200	0	0	1.87	209.8	0.23	0.11					0	0	1.32	35		0.11
200	0	0	2.13	210.2	0.23	0.12					0	0	1.33	35		0.11
200	0	0	2.15	211.5	0.24	0.12					0	0	1.34	35		0.11
200	0	0	2.22	213.7	0.25	0.12					0	0	1.36	35		0.11
200	0	0	2.27	214.4	0.25	0.13					0	0	1.36	35		0.11
200	0	0	2.5	214.8	0.27	0.13					0	0	1.36	35		0.11
200	0	0	2.5	218.6	0.3	0.13					0	0	1.4	35		0.12
200	0	0	2.53	219		0.13					0	0	1.4	35		0.12
200	0	0	2.53	221.4		0.14					0	0	1.42	35		0.12
200	0	0	2.54	222.2		0.14					0	0	1.44	35		0.12
200	0	0	2.56	223.8		0.14					0	0	1.44	35		0.12
200	0	0	2.6	225.2		0.14					0	0	1.44	35		0.12
200	0	0	2.6	226		0.14					0	0	1.46	35		0.12
200	0	0	2.66	226.6		0.14					0	0	1.46	35		0.12
260	0	0	2.67	229		0.15					0	0	1.46	35		0.12
260	0	0	2.67	231		0.15					0	0	1.48	40		0.12
280	0	0	2.98	231.4		0.15					0	0	1.53	40		0.13
300	0	0	3.03	231.8		0.15					0	0	1.58	40		0.13
300	0	0	3.13	232.4		0.15					0	0	1.58	40		0.13
300	0	0	3.13	233.6		0.15					0	0	1.58	40		0.13
300	0	0	3.13	234.4		0.15					0	0	1.66	40		0.13
300	0	0	3.73	235.6		0.15					0	0	1.68	40		0.13
300	0	0	3.85	236.4		0.16					0	0	1.7	40		0.13
300	0	0		236.6		0.16					0	0	1.76	40		0.13
320	0	0		237		0.16					0	0	1.76	40		0.13
320	0	0		237		0.16					0	0	1.77	40		0.14
330	0	0		239.1		0.17					0	0	1.79	40		0.14
330	0	0		241.6		0.17					0	0	1.81	40		0.14
330	0	0		243.2		0.17					0	0	1.86	40		0.14
340	0	0		243.6		0.17					0	0	1.93	40		0.14
350	0	0		243.8		0.18					0	0	1.93	40		0.14
350	0	0		244		0.18					0	0	1.98	40		0.14
350	0	0		248.6		0.18					0	0	2	40		0.14
350	0	0		249.2		0.18					0	0	2.07	40		0.14
360	0	0		250.2		0.19					0	0	2.09	40		0.14
400	0	0		251.8		0.19					0	0	2.11	40		0.14
400	0	0		260		0.19					0	0	2.22	40		0.14
400	0	0		261.4		0.19					0	0	2.38	40		0.15
400	0	0		261.6		0.19					0	0	2.53	40		0.15
400	0	0		263.4		0.19					0	0	2.57	40		0.15
400	0	0		264.4		0.19					0	0	2.57	40		0.15
400	0	0		264.8		0.2					0	0	2.79	40		0.15
400	0	0		267		0.2					0	0	2.92	40		0.15
400	0	0		267.6		0.2					0	0	3.17	40		0.15
400	0	0		272		0.2					0	0		40		0.16
400	0	0		272.8		0.2					0	0		40		0.16
400	0	0		273.2		0.2					0	0		40		0.16
400	0	0		274.6		0.2					0	0		40		0.17
400	0	0		276.2		0.2					0	0		40		0.18
400	0	0		278.8		0.21					0	0		40		0.18
400	0	0		281		0.21					0	0		40		0.18
400	0	0		282.4		0.21					0	0		40		0.2
400	0	0		284		0.21					0	0		40		0.2
400	0	0		286		0.21					0	0		40		0.21
400	0	0		287.2		0.21					0	0		40		0.21
400	0	0		295		0.21					0	0		40		0.21
400	0	0		295.8		0.22					0	0		40		0.21
400	0	0		303.8		0.22					0	0		45		0.23
400	0	0		305.2		0.22					0	0		45		0.24
400	0	0		310.8		0.23					0	0		45		0.24
400	0	0		313.6		0.23					0	0		50		0.25
400	0	0		314.2		0.23					0	0		50		0.25
400	0	0		318.6		0.23					0	0		50		0.26
400	0	0		320.8		0.23					0	0		50		0.26
400	0	0		323.2		0.23					0	0		50		0.26
800	0	0		333.6		0.24					0	0		50		0.27

## Sheet: Table 3
High dose ROCURONIUM_SAT	High dose ROCURONIUM_HR	High dose ROCURONIUM_BIS	High dose ROCURONIUM_MAP	High dose ROCURONIUM_HOSPITAL STAY	High dose ROCURONIUM_SURGERY TIME	High dose ROCURONIUM_ANESTHESIA TIME	High dose ROCURONIUM_PACU STAY				Low dose ROCURONIUM_SAT	Low dose ROCURONIUM_HR	Low dose ROCURONIUM_BIS	Low dose ROCURONIUM_MAP	Low dose ROCURONIUM_HOSPITAL STAY	Low dose ROCURONIUM_SURGERY TIME	Low dose ROCURONIUM_ANESTHESIA TIME	Low dose ROCURONIUM_PACU STAY
95	45	29	59	0.36	0.5	1.44	0.72				96	51	28	59	0.45	0.5	1.68	0.72
96	45	29	59	0.38	0.72	1.68	0.72				97	55	36	60	1.12	0.96	1.68	0.72
97	45	33	65	0.41	0.96	1.68	0.96				98	61	41	60	1.37	0.96	1.68	0.72
97	48	33	65	0.47	1.2	1.68	0.96				100	84	50	62	5.33	0.96	1.92	0.72
97	49	33	67	0.48	1.2	1.68	0.96				98	61	40	63	1.35	1.2	1.92	0.96
97	49	33	67	0.51	1.2	1.92	0.96		Saturation in %		98	60	40	64	1.34	1.2	1.92	0.96
97	51	33	69	0.54	1.2	1.92	0.96		HR in beats/min		100	88	52	64	8.22	1.2	1.92	0.96
97	51	34	70	0.56	1.2	1.92	0.96		BIS		96	49	27	65	0.39	1.2	1.92	0.96
97	51	34	70	1.01	1.2	1.92	0.96		MAP in mmHg		98	60	39	65	1.31	1.2	1.92	0.96
97	52	35	71	1.01	1.2	1.92	1.2		Hospital stay in days		98	60	39	65	1.32	1.2	1.92	0.96
97	52	36	71	1.05	1.2	1.92	1.2		Surgery time in hours		99	72	46	65	2.28	1.2	1.92	0.96
98	52	36	71	1.07	1.2	1.92	1.2		Anesthesia time in hours		98	57	39	66	1.24	1.2	1.92	1.2
98	54	37	71	1.1	1.2	1.92	1.2		Apcu Stay in hours		98	60	40	66	1.34	1.2	1.92	1.2
98	55	37	71	1.11	1.2	1.92	1.2				97	55	38	66	1.12	1.2	2.16	1.2
98	55	37	72	1.11	1.2	1.92	1.2				98	56	38	70	1.19	1.2	2.16	1.2
98	56	37	72	1.13	1.2	2.16	1.2				98	56	39	70	1.22	1.44	2.16	1.2
98	56	37	73	1.14	1.44	2.16	1.2				98	59	39	70	1.3	1.44	2.16	1.2
98	56	37	73	1.14	1.44	2.16	1.2				98	57	39	70	1.28	1.44	2.16	1.2
98	56	37	75	1.18	1.44	2.16	1.2				99	67	44	70	2.14	1.44	2.16	1.2
98	57	37	75	1.18	1.44	2.16	1.2				99	70	44	70	2.21	1.44	2.16	1.2
98	57	38	75	1.18	1.44	2.16	1.2				97	53	35	71	1.1	1.44	2.16	1.2
98	58	38	75	1.19	1.44	2.16	1.2				97	56	38	71	1.13	1.44	2.4	1.2
98	58	38	76	1.21	1.44	2.16	1.2				100	88	55	71	8.25	1.44	2.4	1.2
98	58	38	77	1.21	1.44	2.16	1.44				99	69	44	71	2.19	1.44	2.4	1.2
98	58	39	77	1.21	1.44	2.4	1.44				99	70	44	71	2.21	1.44	2.4	1.2
98	59	39	77	1.25	1.44	2.4	1.44				98	58	39	71	1.29	1.44	2.4	1.2
98	59	39	77	1.25	1.68	2.4	1.44				100	80	49	71	4.65	1.44	2.4	1.2
98	59	39	77	1.27	1.68	2.4	1.44				100	85	50	71	5.93	1.44	2.4	1.2
98	60	39	77	1.27	1.68	2.4	1.44				98	65	43	71	1.47	1.68	2.4	1.2
98	60	40	78	1.29	1.68	2.4	1.44				100	76	48	71	4.03	1.68	2.4	1.2
98	60	40	78	1.32	1.68	2.4	1.44				100	76	49	71	4.03	1.68	2.4	1.2
98	61	40	79	1.32	1.68	2.4	1.44				100	83	49	73	5.2	1.68	2.64	1.2
99	61	40	79	1.32	1.68	2.4	1.44				98	56	38	73	1.16	1.68	2.64	1.44
99	61	40	79	1.33	1.68	2.4	1.44				98	56	38	73	1.19	1.68	2.64	1.44
99	61	40	79	1.33	1.68	2.4	1.44				97	53	35	73	1.09	1.68	2.64	1.44
99	61	40	79	1.34	1.68	2.4	1.44				98	56	38	73	1.18	1.68	2.64	1.44
99	61	40	80	1.34	1.68	2.4	1.44				100	86	51	73	6.3	1.68	2.64	1.44
99	62	40	80	1.35	1.68	2.4	1.44				99	73	47	73	2.31	1.68	2.64	1.44
99	62	40	80	1.36	1.68	2.64	1.44				100	74	47	74	2.38	1.92	2.64	1.44
99	62	40	81	1.36	1.68	2.64	1.44				100	89	60	74	21.35	1.92	2.64	1.44
99	62	40	81	1.36	1.68	2.64	1.44				100	74	47	74	2.9	1.92	2.64	1.44
99	62	40	81	1.37	1.92	2.64	1.44				98	61	40	74	1.34	1.92	2.64	1.44
99	62	40	81	1.37	1.92	2.64	1.68				100	74	47	74	2.42	1.92	2.64	1.44
99	63	40	81	1.37	1.92	2.64	1.68				100	83	49	74	5.2	1.92	2.64	1.44
99	63	40	81	1.38	1.92	2.64	1.68				100	76	48	74	4.02	1.92	2.64	1.44
99	63	41	81	1.39	1.92	2.88	1.68				98	61	40	74	1.36	1.92	2.88	1.44
99	63	41	81	1.4	1.92	2.88	1.68				100	80	49	74	4.41	1.92	2.88	1.44
99	63	41	81	1.4	1.92	2.88	1.68				100	76	47	74	3.22	1.92	2.88	1.44
99	64	41	81	1.4	1.92	2.88	1.68				98	65	43	75	1.47	1.92	2.88	1.44
99	64	41	81	1.41	2.16	2.88	1.68				100	77	49	75	4.04	1.92	2.88	1.44
99	64	41	82	1.43	2.16	2.88	1.68				97	54	36	75	1.11	1.92	2.88	1.68
99	65	41	82	1.43	2.16	2.88	1.68				97	56	38	75	1.13	1.92	2.88	1.68
99	65	41	83	1.45	2.16	2.88	1.68				98	57	39	75	1.26	1.92	2.88	1.68
99	65	41	83	1.47	2.16	2.88	1.68				99	69	44	75	2.2	2.16	2.88	1.68
99	65	41	83	1.47	2.16	2.88	1.68				100	88	51	75	8.1	2.16	2.88	1.68
99	65	41	83	1.48	2.16	3.12	1.68				96	51	28	75	0.42	2.16	3.12	1.68
99	65	42	83	1.5	2.16	3.12	1.68				99	67	44	75	2.15	2.16	3.12	1.68
99	65	42	83	1.53	2.16	3.12	1.68				100	75	47	75	3.09	2.16	3.12	1.68
99	65	42	84	2.13	2.16	3.12	1.68				100	84	50	75	5.21	2.16	3.12	1.68
99	66	42	84	2.14	2.16	3.12	1.92				100	92	60	75	22.22	2.16	3.12	1.68
99	66	42	84	2.15	2.16	3.12	1.92				99	67	44	75	2.15	2.16	3.12	1.68
99	67	42	85	2.15	2.16	3.12	1.92				99	72	46	77	2.29	2.16	3.12	1.68
99	67	42	85	2.16	2.16	3.12	1.92				100	88	51	77	7.12	2.4	3.12	1.68
99	67	42	85	2.16	2.4	3.12	1.92				100	88	55	77	10.56	2.4	3.12	1.68
99	67	42	85	2.16	2.4	3.12	1.92				100	76	47	77	3.39	2.4	3.12	1.68
99	67	42	85	2.16	2.4	3.12	1.92				100	75	47	77	3.13	2.4	3.36	1.68
99	67	39	85	1.32	2.4	3.36	1.92				100	76	47	77	3.22	2.4	3.36	1.68
99	68	42	85	2.17	2.4	3.36	1.92				100	78	49	77	4.09	2.4	3.36	1.68
99	59	42	85	2.18	2.4	3.36	1.92				100	76	47	77	3.28	2.4	3.36	1.68
99	68	43	86	2.2	2.4	3.36	1.92				98	63	41	78	1.43	2.4	3.36	1.68
99	68	43	86	2.21	2.64	3.36	1.92				100	80	49	78	4.33	2.4	3.36	1.68
99	69	43	86	2.21	2.64	3.36	1.92				97	51	34	78	0.96	2.64	3.36	1.92
99	69	43	87	2.22	2.64	3.36	1.92				99	70	44	78	2.22	2.64	3.36	1.92
99	69	43	88	2.24	2.64	3.6	1.92				99	70	44	79	2.22	2.64	3.6	1.92
99	69	43	88	2.25	2.64	3.6	1.92				99	71	45	80	2.24	2.64	3.6	1.92
99	69	43	88	2.25	2.64	3.6	1.92				99	71	45	80	2.25	2.64	3.6	1.92
99	69	43	88	2.27	2.64	3.6	1.92				99	72	46	80	2.31	2.64	3.6	1.92
99	70	44	88	2.27	2.64	3.6	1.92				100	78	49	81	4.18	2.64	3.6	1.92
99	70	44	88	2.28	2.64	3.6	2.16				100	81	49	82	5.14	2.64	3.84	1.92
99	70	44	89	2.29	2.64	3.6	2.16				100	84	50	82	5.68	2.64	3.84	1.92
99	70	44	89	2.3	2.64	3.6	2.16				100	78	49	82	4.18	2.88	3.84	1.92
99	71	44	89	2.3	2.88	3.6	2.16				100	78	49	83	4.05	2.88	3.84	1.92
99	71	44	89	2.31	2.88	3.6	2.16				99	66	43	83	2.07	2.88	3.84	1.92
99	71	44	89	2.31	2.88	3.6	2.16				97	51	34	83	0.58	2.88	3.84	2.16
99	71	44	89	2.34	2.88	3.6	2.16				99	69	44	83	2.2	2.88	3.84	2.16
99	71	45	90	2.41	2.88	3.84	2.16				100	76	47	83	3.2	2.88	3.84	2.16
99	71	45	90	2.44	2.88	3.84	2.16				98	61	40	84	1.35	2.88	3.84	2.16
99	72	45	90	1	2.88	3.84	2.16				98	62	41	84	1.41	2.88	3.84	2.16
99	72	45	91	1.51	2.88	3.84	2.16				99	68	44	85	2.18	2.88	4.08	2.16
99	72	45	91	2.83	2.88	3.84	2.16				95	46	27	85	0.37	2.88	4.08	2.16
99	72	45	91	2.91	2.88	3.84	2.16				98	64	42	86	1.47	2.88	4.08	2.16
99	73	45	91	2.97	2.88	3.84	2.16				97	51	34	86	0.54	3.12	4.08	2.4
99	74	45	92	3.11	2.88	3.84	2.16				100	85	50	86	6.01	3.12	4.08	2.4
99	74	45	92	3.12	3.12	4.08	2.16				98	65	43	86	1.5	3.12	4.08	2.4
99	74	46	93	3.14	3.12	4.08	2.4				99	67	44	87	2.15	3.12	4.08	2.4
99	74	46	93	3.16	3.12	4.08	2.4				98	61	41	87	1.36	3.12	4.32	2.4
99	74	46	93	3.17	3.12	4.08	2.4				98	64	42	88	1.47	3.12	4.32	2.4
99	75	46	93	3.17	3.12	4.08	2.4				100	76	47	89	3.22	3.12	4.32	2.4
99	75	46	93	3.24	3.12	4.08	2.4				98	63	41	90	1.42	3.12	4.32	2.4
99	76	47	93	3.28	3.36	4.32	2.4				96	50	27	90	0.4	3.12	4.32	2.64
99	76	47	94	3.3	3.36	4.32	2.4				100	108	62	90		3.12	4.32	2.64
99	77	47	94	3.31	3.36	4.32	2.4				98	61	40	91	1.36	3.36	4.32	2.64
99	77	47	95	3.35	3.36	4.32	2.4				98	65	43	92	1.48	3.36	4.32	2.64
99	77	47	97	3.35	3.36	4.32	2.64				98	62	41	92	1.39	3.36	4.56	2.64
99	77	48	97	3.38	3.6	4.56	2.64				99	67	44	92	2.15	3.36	4.56	2.88
99	77	49	97	3.45	3.6	4.56	2.64				98	61	40	92	1.36	3.36	4.56	2.88
99	77	49	98	3.56	3.6	4.56	2.88				100	80	49	92	4.38	3.6	4.56	2.88
99	78	49	98	3.98	3.6	4.56	2.88				100	81	49	93	5.06	3.6	4.8	2.88
99	79	49	98	4.05	3.84	4.8	2.88				100	78	49	93	4.22	3.84	5.04	2.88
99	79	49	99	4.05	3.84	4.8	2.88				99	71	45	94	2.25	3.84	5.28	3.12
99	79	49	99	4.09	3.84	4.8	2.88				96	50	27	95	0.41	3.84	5.28	3.12
99	79	49	99	4.12	3.84	4.8	3.12				98	65	43	96	1.5	3.84	5.28	3.12
99	80	50	99	4.14	3.84	4.8	3.12				99	69	44	97	2.18	3.84	5.28	3.12
99	80	51	99	4.15	3.84	4.8	3.36				99	72	46	97	2.27	3.84	5.28	3.12
99	80	52	99	4.23	3.84	5.04	3.36				99	72	46	98	2.29	3.84	5.28	3.36
99	80	55	100	4.25	3.84	5.04	3.36				98	64	42	98	1.46	4.08	5.52	3.6
99	81	56	100	4.29	3.84	5.04	3.36				98	61	40	99	1.35	4.08	5.76	4.08
99	81	56	100	4.46	3.84	5.04	3.36				99	66	43	99	1.85	4.08	5.76	4.32
99	82		101	4.47	4.08	5.28	3.84				98	64	42	99	1.44	4.32	6	5.04
99	82		101	4.5	4.32	5.28	3.84				99	67	44	99	2.14	4.32	6.72	22.56
100	84		101	5.13	4.32	5.28	4.08				98	58	39	99	1.3	4.56	6.96
100	84		101	5.18	4.32	5.28	4.08				99	72	46	100	2.3	4.56
100	85		103	5.49	4.32	5.52	4.32				99	73	47	101	2.36	4.56
100	86		103	6.03	4.32	5.52	4.32				98	63	41	101	1.42	5.76
100	86		104	6.17	4.56	5.52					99	72	45	101	2.25	6.24
100	86		105	6.26	4.56	5.52					97	52	34	101	1.05
100	89		111	6.46	4.56	5.52					98	64	41	101	1.44
100	92			6.71	4.8	6.24					99	66	43		2.11
100	92			7.22	5.52	6.24					99	70	45		2.23
100	93			8.39							100	76	48		3.48
